# Supplementary material for: Sex Differences in Hospital-Acquired Pneumonia among Patients with Type 2 Diabetes Mellitus Patients: Retrospective Cohort Study using Hospital Discharge Data in Spain (2016–2019)
Source: Int J Environ Res Public Health. 2021 Nov 30;18(23):12645. doi: 10.3390/ijerph182312645 (PMC8656727; doi:10.3390/ijerph182312645)
Supplement: Supplementary file 1 [file ijerph-18-12645-s001.zip]

Archive with 1 entries (1 files):
- ijerph-1393835-supplementary.pdf
